# Supplementary material for: CDKL3 is a targetable regulator of cell cycle progression in cancers
Source: J Clin Invest. 2024 Jul 4;134(16):e178428. doi: 10.1172/JCI178428 (PMC11324297; doi:10.1172/JCI178428)
Supplement: Supporting data values [file jci-134-178428-s139.xls]

## Sheet: Figure 1E
U2OS	Parental					CDKL3 KO-1					CDKL3 KO-2					KO-1+rescue					KO-2+rescue
	#1	#2	#3	Mean	SD	#1	#2	#3	Mean	SD	#1	#2	#3	Mean	SD	#1	#2	#3	Mean	SD	#1	#2	#3	Mean	SD
G0/G1	25.2	27.3	24.6	25.7	1.41774	46.4	45.1	47	46.1667	0.971253	50.1	48.22	50	49.44	1.05773	29.5	28.2	32.3	30	2.09523	35.2	35	34.2	34.8	0.52915
S	47.8	44.9	46	46.2333	1.46401	28.2	31.1	28.9	29.4	1.51327	28.7	32	30	30.2333	1.66233	50.9	52	46.3	49.7333	3.02379	52.2	50.9	52.5	51.8667	0.85049
G2/M	23	23.4	25.1	23.8333	1.11505	21.6	21.4	21.3	21.4333	0.152753	17.2	16.7	18.8	17.5667	1.09697	17.8	18.9	18.5	18.4	0.556776	10.3	11	11	10.7667	0.404145

## Sheet: Figure 1F
U2OS	Parental					CDKL3 KO-1					CDKL3 KO-2					KO-1+rescue					KO-2+rescue
	#1	#2	#3	Mean	SD	#1	#2	#3	Mean	SD	#1	#2	#3	Mean	SD	#1	#2	#3	Mean	SD	#1	#2	#3	Mean	SD
G0/G1	48.6	49.2	50	49.2667	0.702377	64.1	64.6	64.1	64.2667	0.288675	60	59.2	59.8	59.6667	0.416333	48.9	49.1	48.3	48.7667	0.416333	49.8	52.7	51	51.1667	1.45717
S	29.3	30.6	29.4	29.7667	0.723418	20.9	21.4	21.7	21.3333	0.404145	25.1	25.8	26	25.6333	0.472582	35	35.2	36.2	35.4667	0.64291	30.7	29.4	31	30.3667	0.85049
G2/M	18.8	17.6	18	18.1333	0.61101	12.6	12.3	12.9	12.6	0.3	11.8	12	12.3	12.0333	0.251661	14.1	14.3	14	14.1333	0.152753	14.2	14.2	14.1	14.1667	0.057735

## Sheet: Figure 1I
U2OS	Normal serum												Starvation
	Parental (n=158)				CDKL3 KO(n=66)				KO+rescue(n=247)				Parental(n=115)				CDKL3 KO(n=42)				KO+rescue(n=155)
	#1	#2	#3		#1	#2	#3		#1	#2	#3		#1	#2	#3		#1	#2	#3		#1	#2	#3
	63.721	41.841	77.136		10.377	24.959	28.9436		62.0484	80.158	59.987		46.879	42.4977	32.396		10.2964	11.7062	12.75		47.588	51.5424	40.5314
	56.143	57.259	47.558		9.581	18.831	26.3179		60.6276	59.804	50.349		40.1786	40.1954	36.3174		11.9414	12.8416	11.0523		50.9304	42.5985	40.2129
	76.635	42.716	49.9		22.401	18.795	29.5631		70.1028	65.505	39.101		51.4066	36.2684	33.6056		11.4652	11.2976	12.75		46.6176	44.2022	36.7465
	76.824	43.131	49.987		9.049	15.494	29.8865		78.5328	64.059	48.03		41.5457	41.0669	35.3815		10.8596	12.755	10.1196		48.46	52.8794	42.5299
	49.605	50.413	53.468		11.821	26.823	21.5712		47.538	66.134	41.712		43.2124	45.941	35.5971		11.6422	13.5526	12.75		48.9248	45.85	38.8192
	60.563	49.586	77.577		16.766	28.703	21.98		77.3604	59.853	49.306		43.127	46.9077	36.7017		13.0416	12.2888	11.8141		59.288	47.8814	40.1359
	69.861	54.137	54.552		35.11	29.978	29.1781		50.4864	64.971	45.267		43.5617	42.3752	31.9151		10.9254	11.9166	11.9887		52.2448	50.9348	36.2243
	47.106	67.389	56.948		11.442	21.8	21.4221		81.69	50.73	37.112		37.1112	37.8693	34.1726		10.2654	11.4608	12.75		45.2264	49.3591	38.269
	71.349	67.695	46.37		16.513	21.473	26.0526		51.5988	69.318	47.937		39.4065	37.8035	32.9693		8.985	11.1528	11.4505		42.5552	51.4213	36.0633
	71.149	74.195	46.632		26.482	19.805	27.503		50.7132	71.302	58.688		46.7628	38.822	39.3267		13.2706	12.004	12.75		47.3824	49.4662	33.7253
	61.7	46.039	44.123		14.264	17.326	28.7917		50.8464	63.954	48.103		46.4625	37.191	34.2895		12.2106	10.8124	12.75		47.8824	44.5452	52.5476
	53.107	51.344	55.558		18.608	55.879	30.3933		72.0156	77.374	51.722		42.1393	41.1579	34.3826		9.319	10.3384	11.8707		46.8656	45.7177	41.0879
	71.697	71.826	45.578		13.855	20.554	25.4723		65.9184	55.427	59.273		46.7061	43.2215	27.2825		10.4624	11.64	12.0546		47.9608	49.3283	41.0606
	52.281	62.442	59.402		12.103	27.502	25.2112		69.1296	61.611	60.586		37.4332	38.3656	33.1436		11.891		12.75		48.6896	45.9165	41.0809
	76.331	44.141	67.884		20.47	27.462	27.8628		83.2272	70.416	45.598		42.2919	44.9939	38.4727		9.3038				55.5888	39.9602	30.9589
	60.286	57.824	78.431		19.014	23.004	24.6603		62.8644	53.037	46.351		40.6574	47.1121	31.8962						40.3056	49.7203	33.6434
	43.827	55.216	70.171		11.17	20.5	26.3739		46.4256	66.963	39.699		45.0863	38.5	28.1925						39.8288	51.3541	40.859
	69.065	44.172	67.997		15.765	37.378	29.2131		74.9808	51.137	62.444		40.5279	44.121	33.3991						41.8136	45.1073	37.0706
	41.01	79.809	57.954		19.819	22.102	24.8213		57.8628	75.149	52.932		43.3979	44.541	29.0752						50.9816	46.984	46.8461
	42.625	79.578	47.145		18.814		27.0487		79.056	68.287	55.095		39.6396	43.4539	35.7245						41.0752	44.863	43.3937
	51.845	55.656	47.571		15.06		23.9988		74.1384	53.163	43.808		42.7532	43.4287	41.7214						53.7848	49.6209	36.5883
	57.548	60.196	46.786		18.269		26.8401		61.8708	65.326	50.847		43.1459	40.3879	41.3567						47.0072	50.2887	35.8302
	42.662	41.273	42.059		18.743		23.2603		65.586	69.788	44.593		44.7237	44.2904	44.5144						48.5536	52.0289	48.3567
	61.065	77.1	75.542				30.8889		66.3204	67.52	53.875		44.7384	42.2114	35.0637						43.5544	47.6497	38.8892
	54.565	54.646	57.549						66.7848	60.312	47.923		37.5774	38.8185	32.3722						43.3024	48.3476	40.5601
	71.471	42.058	45.297						60.9972	63.588	47.791		42.0175	38.0772	30.0573						43.5352	51.9435	40.8058
	63.716	79.31	54.392						58.3104	65.074	57.806		45.1696	40.061	39.7026						44.3096	52.8423	37.7069
	43.489	80.062	45.92						78.5568	67.713	41.175		41.0767	43.4581	44.2701						41.1672	48.8677	44.8721
	59.851	44.102	50.843						73.2516	62.953	43.861		42.3885	35.9611	44.9316						53.1968	52.6323	39.7089
	52.756	41.95	54.366						68.2116	61.362	42.588		46.3022	38.7191	38.0583						41.2568	47.6308	39.6004
	50.743	45.551	50.083						73.5504	61.158	60.414		40.88	42.2226	46.3407						48.1872	48.7718	37.6922
	57.586	73.129	78.832						58.3164	48.149	62.643		39.8818	35.056	40.6119						43.6888	43.5764	45.5798
	76.592	46.429	77.973						57.3648	63.77	36.165		42.7	40.4418	37.2316						49.4624	45.5819	48.3112
	62.775	47.418	64.293						76.7628	56.154	47.951		36.659	40.7414	28.9016						46.7376	43.0542	42.0336
	65.035	52.576	73.919						54.072	63.538	45.692		39.3659	41.531	41.0599						49.5848	52.4874	43.6233
	76.079	63.688	55.81						68.0016	62.607	41.204		38.5	39.2854	39.7019						47.4336	52.6834	37.0251
	72.505	69.956	54.191						85.5276	57.064	55.688		36.1739		33.8177						45.024	50.68	45.9179
	74.158	71.307	79.183						72.6684	60.312	48.211		41.4043		33.4145						50.3304	46.8699	44.9533
	57.08	37.78	67.844						74.1768	68.289	58.973				29.5701						44.0712	46.6368	39.5955
	63.914	79.261	55.024						60.414	56.991	39.8				26.4572						56.576	48.1068	33.67
	49.092	37.919	67.314						79.1496	63.868	42				43.1725						41.84	39.3841	40.95
	54.884	61.202	69.445						67.0896	61.865	53.32										50.08	47.0197	41.3154
	53.263	76.13	67.678						85.53	67.924	42.653										55.0624	49.2884	43.9852
	52.22	65.816	53.6						79.5888	73.963	46.031										47.5296	53.8524	46.2763
	57.847	49.76	49.198						66.1248	73.296	49.646										39.5328	37.3674	39.6732
	51.097	66.221	74.313						62.1168	66.209	44.836										43.8032	49.8596	49.8876
	65.161	57.086	79.276						65.3568	54.065	61.778										47.4776	48.3924	36.7192
	42.315	62.382	60.563						82.2648	72.798	50.048										48.4568	46.4289	47.4089
	47.336	56.152	53.431						64.2624	63.389	54.576										53.012	51.9806	38.2067
	44.728	62.002							86.1048	66.254	62.923										52.5936	54.5972	43.4497
	43.082	57.79							78.5088	66.764	59.989										45.1872	47.8835	41.5695
	63.869	56.919							61.2264	64.598	59.556										43.84	49.2163
	40.393	65.829							77.4948	68.693	47.793
	42.32	79.578							60.528	58.034	41.866
	47.216								67.3044	59.685	56.724
									64.6656	69.716	59.407
									71.2032	77.162	58.285
									60.5148	73.694	59.394
									59.6664	71.448	55.704
									76.8108	55.024	54.056
									75.4416	68.525	40.268
									60.0708	75.101	52.709
									67.9452	71.798	43.533
									76.47	61.076	48.716
									66.1224	58.635	48.198
									64.1076	78.743	41.697
									51.1044	75.785	53.459
									62.1468	81.228	55.428
									91.2864	77.271	54.773
									71.988	60.244	38.391
									55.2672	63.289	60.679
									67.6968	67.868	54.763
									53.9196	58.753	58.842
									76.9176	73.894	63.127
									53.6376		48.208
									84.5508		54.552
									59.79		45.007
									56.8872		55.358
									74.4648		52.351
									80.0904		46.306
									55.7988
									75.9996
									58.9164
									50.8932
									85.0944
									85.2084
									53.7612
									76.2864
									69
									60.5868
									81.534
									56.7936
									65.3412
	Normal serum
Parental (n=158)					CDKL3 KO(n=66)					KO+rescue(n=247)
	#1	#2	#3	SD		#1	#2	#3	SD		#1	#2	#3	SD
Mean	57.9117	58.4998	59.3197	0.707185	Mean	16.7607	25.1773	26.5523	5.30101	Mean	67.6187	65.2794	50.5906	9.23028
	Starvation
Parental(n=115)					CDKL3 KO(n=42)					KO+rescue(n=155)
	#1	#2	#3	SD		#1	#2	#3	SD		#1	#2	#3	SD
Mean	42.184	41.0305	35.77	3.41913	Mean	11.0586	11.8282	12.1143	0.545984	Mean	47.2959	48.177	40.8347	4.00902

## Sheet: Figure 2C
U2OS	Parental					CDKL3 KO					KO+rescue
	#1	#2	#3	Mean	SD	#1	#2	#3	Mean	SD	#1	#2	#3	Mean	SD
G0	8.85	7.56	5.06	7.15667	1.92692	29.7	25.8	29.3	28.2667	2.14554	10.1	8.88	7.89	8.95667	1.10699
G1	25.1	25.8	28.7	26.5333	1.90875	16.6	18.7	15.8	17.0333	1.49778	28.7	26.3	28.2	27.7333	1.26623
S	38.3	40.9	37.8	39	1.66433	29.8	33.6	33.4	32.2667	2.13854	39.8	41.8	42.2	41.2667	1.28582
G2/M	25.7	24.6	26	25.4333	0.737111	22.9	20.6	20.6	21.3667	1.32791	21.6	22.3	21.2	21.7	0.556776

## Sheet: Figure 2D
U2OS	Parental					CDKL3 KO					KO+rescue
	#1	#2	#3	Mean	SD	#1	#2	#3	Mean	SD	#1	#2	#3	Mean	SD
G0	30.3	26.4	25.1	27.2667	2.70617	39.1	37.5	38.1	38.2333	0.80829	27.3	22.9	23.2	24.4667	2.45832
G1	24.7	27.8	29.3	27.2667	2.34592	20.9	25.5	23.5	23.3	2.30651	24.8	30	27.8	27.5333	2.61024
S	24.9	24.2	26.4	25.1667	1.12398	21.9	19.6	20.2	20.5667	1.19304	29.5	29	27.8	28.7667	0.873689
G2/M	18.7	21.1	18.7	19.5	1.38564	17.3	18.4	18	17.9	0.556776	17	17.2	18.4	17.5333	0.757188

## Sheet: Figure 2F
U2OS	Parental(normal)					CDKL3 KO(normal)					CDKL3 KO+rescue(normal)					Parental(starvation)					CDKL3 KO(starvation)					CDKL3 KO+rescue(starvation)
	#1	#2	#3	Mean	SD	#1	#2	#3	Mean	SD	#1	#2	#3	Mean	SD	#1	#2	#3	Mean	SD	#1	#2	#3	Mean	SD	#1	#2	#3	Mean	SD
CDKN2B	0.918085	1.01792	1.07005	1.00202	0.0772199	1.37776	1.26282	1.39264	1.34441	0.0710453	1.17528	1.14417	1.1388	1.15275	0.0196936	1.42892	1.48128	1.50747	1.47255	0.0399951	1.83358	1.77292	1.82431	1.81027	0.0326778	1.38011	1.41061	1.3452	1.37864	0.0327287
CDKN2A	0.910629	1.06742	1.02878	1.00228	0.0816867	1.58076	1.41775	1.43637	1.47829	0.0892235	0.934715	0.803367	0.861513	0.866532	0.0658177	1.47318	1.48164	1.39697	1.4506	0.046633	1.82915	1.77192	1.76104	1.78737	0.0365891	1.35509	1.14329	1.32332	1.2739	0.114224
CDKN1B	0.901749	1.05929	1.04689	1.00264	0.0875956	1.39736	1.39718	1.36018	1.38491	0.0214106	1.16875	1.07015	1.20203	1.14698	0.0685832	1.50416	1.41981	1.3731	1.43235	0.0664224	1.64657	1.66359	1.85671	1.72229	0.116724	1.20782	1.42047	1.36192	1.33007	0.109843
HES1	1.06481	1.01211	0.9279	1.00161	0.0690547	1.21019	1.32227	1.32666	1.28637	0.0660165	0.926763	1.01854	0.872584	0.939295	0.0737796	1.38929	1.32927	1.27944	1.33267	0.0550021	1.61916	1.51248	1.57234	1.56799	0.0534744	1.29053	1.26214	1.23679	1.26315	0.0268857
CCND1	0.947408	1.02457	1.0302	1.00073	0.0462599	0.531204	0.743259	0.670918	0.64846	0.107796	1.11915	1.07064	1.12479	1.10486	0.0297661	0.499535	0.362349	0.445319	0.435734	0.0690932	0.275374	0.262296	0.258283	0.265318	0.00893719	0.572204	0.549851	0.688333	0.603463	0.0743449

## Sheet: Figure 2G
	U2OS Parental					CDKL3 KO-1					CDKL3 KO-2					KO-1+rescue					KO-2+rescue
	#1	#2	#3	Mean	SD	#1	#2	#3	Mean	SD	#1	#2	#3	Mean	SD	#1	#2	#3	Mean	SD	#1	#2	#3	Mean	SD
0	0.085	0.085	0.085	0.085	0	0.087	0.086	0.078	0.0836667	0.00493288	0.083	0.085	0.079	0.0823333	0.00305505	0.084	0.092	0.085	0.087	0.0043589	0.083	0.082	0.081	0.082	0.001
2	0.089	0.085	0.091	0.0883333	0.00305505	0.091	0.089	0.122	0.100667	0.0185023	0.087	0.089	0.088	0.088	0.001	0.112	0.123	0.126	0.120333	0.00737111	0.101	0.087	0.091	0.093	0.0072111
4	0.229	0.233	0.225	0.229	0.004	0.137	0.144	0.135	0.138667	0.00472582	0.219	0.191	0.211	0.207	0.0144222	0.276	0.285	0.268	0.276333	0.0085049	0.247	0.277	0.249	0.257667	0.016773
6	0.27	0.277	0.27	0.272333	0.00404145	0.184	0.198	0.196	0.192667	0.00757188	0.207	0.173	0.198	0.192667	0.0176163	0.329	0.312	0.343	0.328	0.0155242	0.315	0.269	0.35	0.311333	0.0406243
8	0.714	0.751	0.724	0.729667	0.0191398	0.322	0.398	0.414	0.378	0.0491528	0.332	0.442	0.429	0.401	0.0601082	0.793	0.801	0.823	0.805667	0.0155349	0.711	0.72	0.697	0.709333	0.0115902
0
2
4
6
8

## Sheet: Figure 2H
U2OS	Parental					CDKL3 KO					CDKL3 OE
	#1	#2	#3	Mean	SD	#1	#2	#3	Mean	SD	#1	#2	#3	Mean	SD
Number	280	383	385	349.333	60.0528	225	205	165	198.333	30.5505	507	661	529	565.667	83.2907

## Sheet: Figure 2I
DLD-1	Parental					CDKL3 KO					CDKL3 OE
	#1	#2	#3	Mean	SD	#1	#2	#3	Mean	SD	#1	#2	#3	Mean	SD
Number	200	305	310	271.667	62.1155	16	18	95	43	45.0444	377	366	388	377	11

## Sheet: Figure 3M
U2OS	EV+shCtrl				EV+shCyclin A2				EV+shCyclin E1				CDKL3 OE+shCtrl				CDKL3 OE+shCyclin A2				CDKL3 OE+shCyclin E1
	#1	#2	#3		#1	#2	#3		#1	#2	#3		#1	#2	#3		#1	#2	#3		#1	#2	#3
	47.6384	63.88	25.9216		21.86	8.111	5.233		42.304	66.6816	46.624		59.1876	73.4094	52.1838		15.198	7.373	7.484		79.611	85.2222	56.4207
	61.584	41.3168	48.8064		10.79	8.37	5.387		51.5984	49.3152	42.7312		74.7918	49.3272	96.8202		11.054	10.364	9.665		45.0891	60.249	59.493
	46.5904	39.12	51.9568		11.31	11.304	6.03		38.3184	37.72	22.648		54.5076	57.6072	79.002		18.478	7.698	9.724		79.0125	60.3183	67.9812
	63.208	34.3072	18.3616		12.638	9.489	14.785		34.3376	38.0832	26.6208		73.269	69.9336	48.9636		25.051	9.419	8.711		90.1656	78.6303	67.5759
	40.3024	44.368	46.3648		8.983	9.626	7.857		38.1392	63.072	39.736		48.2274	39.1968	65.8422		17.09	7.715	7.628		85.9782	73.6008	53.7852
	68.5184	37.672	47.656		8.536	10.685	6.135		37.6816	41.9792	38.4688		80.775	70.4484	72.027		17.586	6.057	9.638		82.6875	46.9119	79.905
	46.0272	63.9088	33.7312			10.648	13.53		37.9504	78.6336	23.2512		54.648	38.1006	84.1644		14.84	7.676	11.402		44.5935	51.933	67.8846
	49.3808	38.4688	23.0704			6.705	7.29		63.0688	60.9808	28.8192		57.2112	95.517	55.9962		15.019	7.475	13.482		61.1562	73.8066	73.4139
	58.9472	31.8016	27.5984			8.497			60.8736	65.1184	44.8032		72.0918	35.0496	55.4364		14.706	11.004			74.193	93.7881	41.181
	56.888	56.2784	38.4496			8.3			45.2496	57.1776	30.5824		66.0294	87.4566	87.48		13.354	8.312			70.6944	56.6202	69.069
	51.0464	51.0928	31.1968			9			41.7648	33.488	23.1168		59.5926	73.4238	58.0986		16.194	10.795			59.1276	60.1755	66.2445
	41.4	51.5456	26.3488						37.2736	32.6784	43.6896		68.0544	56.565	84.9168			8.869			60.3414	85.869	67.5381
	58.3632	48.8416	32.5792						46.1328	33.36	31.8608		60.9696	38.2338	59.9724			7.953			64.9194	57.0234	54.9297
	51.6048	61.0144	20.6848						62.8016	33.6544	32.0688		50.0832	68.4774	62.0118			9.675			67.7565	49.6839	58.3527
	44.456	52.6832	33.624						33.9776	43.5632	25.3888		50.085	52.5528	94.1832			7.378			55.503	72.5004	60.3666
	30.4816	52.1312	30.4048						38.248	34.6384	53.4192		54.6174	42.9498	76.5018						89.1429	60.5199	56.6244
	63.9184	31.7712	28.6656						62.4928	56.3824	25.9008		77.2794	85.419	74.556						51.9162	84.2667	43.9005
	56.7904	41.0848	29.008						39.7136	31.6496	43.9056		71.4762	59.2866	46.0062						53.5395	70.6083	87.0744
	38.0368	52.7024	43.984						40.488	30.7296	27.2928		49.824	85.3668	49.896						52.1682	87.4902	41.5947
	29.0896	30.6688	41.3968						39.544	37.9584	28.6144		87.1074	69.8166	86.0508						67.1181	86.5158	88.8846
	60.2752	43.5552	32.4512						51.8112	51.5968	31.3504		71.0334	75.9132	72.3906						83.5275	74.4219	52.8885
	41.672	31.648	36.312						64.7568	37.1184	36.1296		71.01	41.0112	67.275						59.2641	59.4762	78.8676
	61.2624	36.896	23.9344						41.408	34.336	45.9008			74.1528	50.787						57.036	47.4348	36.1326
	57.096	29.36	44.856						73.6224	39.896				38.2914	47.007						55.8642	71.316	46.6242
	60.3104	30.1136	37.9808							31.6848				75.4542	68.4846						63.6405	62.9601	50.0829
		43.192	37.3552							45.1744				40.7214	66.4182						76.2825	51.2778	42.3549
		42.5472	30.5888											76.0968	42.9318						51.2274	59.6001	56.5908
		52.8736	43.3328																		53.2161		76.2657
			21.7344																		46.137		76.8642
			22.4176																		76.3497		60.3666
																					44.4339		60.165
																					61.8219		65.3373
																					80.0688		77.1729
																					55.6731		54.5601
																					81.6375		93.0867
																					80.7303		78.2859
																					71.4273		49.5915
																					73.4328		47.1282
																					58.2309		50.6226
																					84.252
	EV+shCtrl					EV+shCyclin A2					EV+shCyclin E1
	#1	#2	#3	SD		#1	#2	#3	SD		#1	#2	#3	SD
Mean	51.3955	44.1015	33.6924	8.89711	Mean	12.3528	9.15773	8.28087	2.14314	Mean	46.8149	44.8719	34.4749	6.6351
	CDKL3 OE+shCtrl					CDKL3 OE+shCyclin A2					CDKL3 OE+shCyclin E1
	#1	#2	#3	SD		#1	#2	#3	SD		#1	#2	#3	SD
Mean	64.176	61.8437	66.8668	2.5137	Mean	16.2336	8.51753	9.71675	4.15223	Mean	66.2242	67.4896	61.9284	2.91497

[truncated: 85 more sheets: Figure 4B, Figure 5C, Figure 5D, Figure 5F, Figure 5G, Figure 5H, Figure 5I, Figure 5J, Figure 6G, Figure 8C, Figure 8D, Figure 8E, Figure 8F, Figure 8H, Figure 8I, Figure 8J, Figure 8L, Figure 8M, Figure 9C, Figure 9D …]
